# Supplementary material for: Metal tolerance capacity and antioxidant responses of new Salix spp. clones in a combined Cd-Pb polluted system
Source: PeerJ. 2022 Dec 16;10:e14521. doi: 10.7717/peerj.14521 (PMC9762249; doi:10.7717/peerj.14521)
Supplement: Supplemental Information 1 — The biomass, photosynthetic parameters, antioxidant substances and heavy metals concentration of two new salix spp. clones treated with combined Cd and Pb. [file peerj-10-14521-s001.xlsx]

## Sheet: Sheet1
A7	Leaves biomass	Roots biomass	Stems biomass	Pn	Ci	Gs	Tr	leaves MDA	roots MDA	leaves free proline	roots free proline	leaves Soulable protein	roots Soulable protein	leaves SOD	roots SOD	leaves POD	roots POD	leaves CAT	roots CAT	Cd concentration in leaves	Cd concentration in stems	Cd concentration in roots	Pb concentration in leaves	Pb concentration in stems	Pb concentration in roots	Ti	BCF-Cd	BCF-Pb	TF-Cd	TF-Pb	TF'-Cd	TF'-Pb		SI leaves	SI stems	SI roots
CK-1	2.21928	1.0438	22.5392	33.21	275	1.74	14.25	8.229	5.469	18.559	20.0873	2509.84	327.756	516.571	355.143	200	125	66.6667	24.7934	\	\	\	\	\	\	\	\	\	\	\	\	\
CK-2	1.48428	1.55116	25.6674	31.61	291	2.37	14.37	10.108	5.441	19.4323	22.0524	4237.2	138.78	516.571	387.429	193.548	127.66	41.6667	30.6122	\	\	\	\	\	\	\	\	\	\	\	\	\	LCdLPb	24.4816	1.94374	70.3147
CK-3	2.0188	1.4059	23.8707	31.43	299	3.53	15.02	9.1685	5.455	20.7424	15.2838	3373.52	233.268	581.143	484.286	206.897	133.333	54.5455	21.5827	\	\	\	\	\	\	\	\	\	\	\	\	\	HCdLPb	45.4639	10.8096	56.647
LCdLPb-1	1.2142	0.35475	24.5501	32.73	300	5.03	19.67	10.6765	9.8025	18.1223	23.7991	1653.54	646.654	1130	1614.29	48.3871	33.1492	10.3806	7.65306	155.3	52.3654	131.95	286.347	182.669	22485.4	101.228	0.225505	12808.9	0.433622	0.00834123	31.4925	0.605796	LCdLHPb	43.8649	6.15691	61.9946
LCdLPb-2	1.49396	0.372075	22.9645	42.58	266	5.68	19.91	7.1725	10.2235	17.2489	22.7074	1715.55	652.559	1259.14	1582	45.8015	29.5567	8.77193	6.66667	120.4	40.62	128.599	252.903	178.699	21206.1	86.509	0.172068	12371.8	0.35376	0.0086405	23.2546	0.567986	HCdHPb	37.9288	5.15859	79.4923
LCdLPb-3	1.61327	0.460845	23.1617	29.78	291	4.57	18.34	8.3785	10.013	11.1354	25.5459	1684.55	649.606	1097.71	1614.29	44.1176	30.303	9.11854	7.8125	86.5856	65.6066	125.267	133.592	185.448	24099.2	92.4543	0.254568	15616.8	0.534639	0.00755508	28.7421	0.40616
HCdLPb-1	1.1664	0.63175	22.5145	34.82	300	5.93	22.89	11.393	8.947	46.7249	9.60699	1854.33	469.488	1452.86	1840.29	27.7778	17.9641	7.31707	6.52174	281.88	72.944	142.54	288.642	347.422	15827.2	94.2269	0.152797	18157.6	0.583944	0.021768	21.8889	0.815966
HCdLPb-2	1.01034	0.575575	20.699	35.21	274	2.06	13.54	10.1165	9.8585	64.4105	5.45852	1715.55	652.559	1388.29	1969.43	25.974	17.6991	5.51471	4.12088	400.141	109.829	145.356	421.679	381.964	25026	77.64	0.204702	22736.6	0.84854	0.0153365	32.0049	0.578458
HCdLPb-3	0.94401	0.52717	21.0725	42	258	2.96	16.32	10.7548	9.72525	43.8865	6.11354	1784.94	561.024	1356	1937.14	26.4317	17.341	7.53769	6.63717	391.642	91.3587	147.656	320.754	364.69	16047.7	82.5916	0.175896	16447.8	0.705925	0.0226085	29.482	0.944213
LCdHPb-1	1.31625	0.62595	22.0081	35.05	275	2.14	13.71	12.991	9.761	22.2707	8.51528	2140.75	868.11	1646.57	1969.43	32.6087	22.3048	6.28931	4.20168	93.0954	44.7844	125.723	235.886	288.931	30136.5	92.8225	0.175969	25533.2	0.377899	0.00948809	14.0814	0.353548
LCdHPb-2	1.01775	0.494065	22.8853	37.55	290	1.25	12.53	9.7545	9.369	25.1092	8.29694	1901.57	841.535	1582	1969.43	34.0909	21.5827	4.39239	3.69914	108.104	44.1685	132.259	241.842	162.951	27813.3	84.999	0.175869	17716.9	0.354538	0.00597952	17.1527	0.289292
LCdHPb-3	0.87825	0.40053	22.7462	35.78	312	1.96	13.51	11.757	9.565	44.5415	9.17031	2021.16	854.823	1646.57	1937.14	35.7143	20.9059	6.08519	4.08719	186.041	44.1895	138.732	318.46	224.632	32353.1	88.0182	0.181491	18347.6	0.356535	0.00705096	21.0295	0.415886
HCdHPb-1	1.3833	0.312812	25.8501	33.6	242	0.19	6.98	11.0405	7.0545	51.0917	7.86026	1842.52	510.827	2163.14	2389.14	19.1693	12.7389	4.08163	3.00903	233.237	76.7118	155.469	538.66	609.178	29408.3	106.759	0.174529	25691.7	0.544561	0.0205927	47.4093	1.79279
HCdHPb-2	1.18524	0.2574	22.5974	34.4	256	0.24	8.01	10.9005	8.2605	23.7991	17.6856	1854.33	608.268	2001.71	2421.43	20.0669	12.4481	3.74532	2.69784	235.226	97.6524	157.659	614.354	644.26	31756.2	83.7547	0.187264	23460.8	0.662879	0.0202407	61.2471	1.87015
HCdHPb-3	0.9834	0.250272	19.9117	36.36	231	0.23	7.83	11.7715	7.6575	37.9913	12.4454	1848.43	559.547	1937.14	2550.57	20.7612	11.976	4.12088	2.96736	192.551	116.373	158.642	389.567	679.572	34472.3	77.4686	0.18876	22542	0.756157	0.0193177	63.1312	1.61282
A64	Leaves biomass	Roots biomass	Stems biomass	Pn	Ci	Gs	Tr	leaves MDA	roots MDA	leaves free proline	roots free proline	leaves Soulable protein	roots Soulable protein	leaves SOD	roots SOD	leaves POD	roots POD	leaves CAT	roots CAT	Cd concentration in leaves	Cd concentration in stems	Cd concentration in roots	Pb concentration in leaves	Pb concentration in stems	Pb concentration in roots	Ti	BCF-Cd	BCF-Pb	TF-Cd	TF-Pb	TF'-Cd	TF'-Pb		SI leaves	SI stems	SI roots
CK-1	2.17168	1.82878	23.9609	18.66	300	0.58	10.62	9.1935	5.385	28.3843	7.86026	3667.32	357.283	355.143	322.857	176.471	125	61.2245	26.5487	\	\	\	\	\	\	\	\	\	\	\	\	\
CK-2	2.786	1.4499	24.5555	18.66	300	0.58	10.62	9.1375	5.974	31.0044	7.42358	2309.06	250.984	322.857	355.143	206.897	136.364	52.6316	27.7778	\	\	\	\	\	\	\	\	\	\	\	\	\	LCdLPb	41.7376	1.57271	60.1891
CK-3	2.49872	2.1726	25.0313	18.82	304	0.64	10.93	9.1655	5.6795	19.6507	8.95197	2988.19	304.134	226	516.571	187.5	133.333	57.6923	26.087	\	\	\	\	\	\	\	\	\	\	\	\	\	HCdLPb	34.4582	6.88999	58.794
LCdLPb-1	1.4105	0.6687	21.5625	26.79	301	1.81	16.93	9.236	12.902	15.5022	6.55022	1786.42	1054.13	1356	1549.71	46.5116	31.4136	9.61538	6.75676	226.004	57.4761	139.355	573.066	47.726	29365.1	84.5514	0.24483	21473.9	0.486696	0.00272367	16.7203	0.0935709	LCdLHPb	33.4967	13.1311	62.6725
LCdLPb-2	1.40446	0.698775	23.3442	25.87	280	0.94	14.35	10.302	13.7575	13.7555	5.24017	2019.69	941.929	1420.57	1614.29	48.7805	30.4569	9.14634	6.57895	239.024	47.2568	132.466	531.779	43.7203	27354.4	88.3854	0.227058	20882	0.438901	0.00261081	15.5446	0.0924674	HCdHPb	59.8321	3.91395	73.7847
LCdLPb-3	1.52932	0.802725	27.4843	22.36	353	1.21	15.87	9.769	13.3297	16.5939	5.02183	1903.05	998.031	1323.71	1420.57	44.4444	31.25	10.274	6.92841	210.091	38.2403	125.365	467.554	39.145	26114.3	100.383	0.218386	22753.5	0.377288	0.00236371	13.6367	0.0854339
HCdLPb-1	1.81506	0.82278	24.603	27.24	302	2.1	18.58	8.8265	7.517	55.2402	20.9607	1777.56	871.063	1678.86	1969.43	27.5229	18.4615	6.47948	4.70219	204.126	101.103	170.245	281.76	320.426	16554.5	97.4231	0.222251	22015.5	0.635449	0.0191954	20.4031	0.616331
HCdLPb-2	1.6758	0.754833	21.2901	22.83	292	1.32	14.18	9.5275	6.199	53.0568	19.6507	1579.72	894.685	1646.57	1808	28.0374	18.75	6.34249	4.76948	211.352	116.373	175.677	284.054	390.165	22314.4	82.3882	0.219758	25626.3	0.701879	0.0171379	21.3547	0.521423
HCdLPb-3	1.3962	0.66864	22.5872	19.48	287	1.52	16.5	9.177	10.083	63.7555	14.4105	1678.64	882.874	1582	2066.29	26.5487	18.0723	6.26305	4.57317	283.873	107.569	182.348	419.385	355.643	18781	82.9963	0.218539	21176.3	0.646194	0.0191339	23.1783	0.686313
LCdHPb-1	1.79775	0.791375	20.8245	24.69	274	0.46	10.58	13.019	7.153	65.5022	12.8821	1381.89	921.26	1614.29	1937.14	32.2581	21.5827	6.36943	4.23729	181.159	62.0371	122.649	325.342	691.617	27544.4	83.7357	0.25422	36785.4	0.582991	0.0240525	16.6654	0.687564
LCdHPb-2	1.716	0.65585	21.8265	26.58	267	0.39	9.02	12.963	7.097	64.1921	10.917	1308.07	927.165	1614.29	1904.86	30	20.979	6.26305	4.14938	236.492	48.7506	130.284	387.273	636.174	27275.6	84.047	0.2306	32438.7	0.479221	0.0226587	17.2022	0.81336
LCdHPb-3	1.445	0.5876	21.2391	27.88	277	0.41	9.37	12.991	7.125	66.8122	11.7904	1344.98	924.213	1582	1904.86	30.6122	21.2766	6.55022	4.29185	291.825	56.2548	125.996	552.423	663.458	28204.7	78.349	0.250646	31462.6	0.565582	0.0232722	21.8341	0.898414
HCdHPb-1	1.1286	0.52932	21.3753	23.87	255	0.55	11.59	12.6695	6.7745	12.8821	10.4803	1951.77	773.622	1904.86	2389.14	18.9873	12.3457	5.25394	3.35946	127.997	89.5987	167.506	223.569	954.366	39745.4	82.3751	0.159261	41690.2	0.546394	0.0230899	23.2298	0.981659
HCdHPb-2	0.9996	0.48048	25.4945	27.5	282	0.42	9.45	13.0345	7.8965	15.7205	12.4454	1910.43	755.906	1904.86	2356.86	18.0723	12.0724	5.28169	3.40136	150.961	76.3256	174.365	235.886	902.365	34553	93.6897	0.161651	39843.1	0.453883	0.0253877	25.0275	1.3999
HCdHPb-3	0.86688	0.419265	23.7993	26.5	282	0.42	9.45	12.852	7.3355	11.7904	9.60699	1931.1	764.764	1969.43	2421.43	18.6335	12.2449	5.47445	3.38219	173.925	82.8593	161.255	251.248	939.985	36638.7	84.4554	0.162378	37950.1	0.533688	0.0249949	31.3979	1.4705
